# Supplementary material for: The Role of T-Cadherin (CDH13) in Treatment Options with Garcinol in Melanoma
Source: Cancers (Basel). 2024 May 12;16(10):1853. doi: 10.3390/cancers16101853 (PMC11119778; doi:10.3390/cancers16101853)
Supplement: Supplementary file 1 [file cancers-16-01853-s001.zip]

Archive with 2 entries (2 files):
- cancers-2995420-figures.pdf
- cancers-2995420-file S1.pdf
